# Supplementary material for: Escherichia colistrains of phylogenetic group B2 and D and bacteriocin production are associated with advanced colorectal neoplasia
Source: BMC Infect Dis. 2014 Dec 24;14:733. doi: 10.1186/s12879-014-0733-7 (PMC4300055; doi:10.1186/s12879-014-0733-7)
Supplement: Supplementary file 1 — Additional file 1: Sheet 1: information regarding patients with colorectal cancer (CRC). Sheet 2: information regarding patients with colorectal adenoma (CRA). Sheet 3: information regarding healthy controls (Controls). (XLS 60 KB) [file 12879_2014_733_MOESM1_ESM.xls]

## Sheet: CRC
Carcinoma	Localisation	Biopsy side / No of isolates	Strain from Enterobacteriaceae	Genotype	Bacteriocin	Colicin	Microcin	Number of bacteriocins
1	R	C / 4	yes	B2, B2	yes	no	H47, mM	2
	R	T / 4	yes	B2, B2	yes	no	H47, mM; H47, mM	4
	R	R / 4	yes	B2, B2	yes	no	H47, mM	2
2	L	C / 4	EC and non EC	B2, B2	yes	M, M	B17	3
	L	T / 5	yes	B2, B2	yes	M, M	no	2
	L	R / 5	yes	B2, D	yes	M, M	no	2
3	L	C / 2	yes	B2, D	yes	B, Ia, M; Ia	mV	5
	L	T / 5	yes	B2, D, D	yes	B, Ia, M; B, Ia, M, Ia	C7, mV	9
	L	R / 5	EC and non EC	B2, D, D	yes	B, Ia, M; Ia, Ia, B, Ia, M	C7, mV; mV	11
4	L	C /2	yes	A, D	no	no	no	0
	L	T / 4	EC and non EC	A, A	yes	no	H47, H47	2
	L	R /2	yes	A, D	no	no	no	0
5	L	C / 3	yes	B1	no	no	no	0
	L	T / 4	yes	B1, B1	yes	Ia	mV	2
	L	R / 3	yes	B1	no	no	no	0
6	L	C / 5	yes	A, B1, B2	no	no	no	0
	L	T / 5	yes	A, B1	no	no	no	0
	L	R / 5	yes	A, B1, B2	yes	Ia	mV	2
7	L	C / 2	yes	A, D	yes	Ia	B17, mV	3
	L	T / 2	yes	A, D	yes	Ia	mV	2
	L	R / 3	yes	D, D	yes	Ia, Ia	mV; H47, B17	5
8	R	C / 3	yes	B2, B2	yes	Ia, Ia	mV, mV	4
	R	T / 1	yes	B2	yes	Ia	mV	2
	R	R / 1	yes	B2	yes	Ia	mV	2
9	L	C / 6	yes	B1, B2, B2	yes	E1, Ia	H47, mM	4
	L	T / 4	yes	B2, B2, D	yes	E1, Ia, B, M	H47, mM	6
	L	R / 6	yes	B1, B2, B2	yes	no	H47, mM, H47, mM	4
10	L	C / 1	yes	B2	yes	no	H47, mM	2
	L	T / 2	yes	B2, B2	yes	no	H47, mM, H47, mM	4
	L	R / 1	yes	B2	yes	no	H47, mM	2
11	L	C / 2	yes	B2	no	no	no	0
	L	T / 2	yes	B2	no	no	no	0
	L	R / 1	yes	B2	no	no	no	0
12	L	C / 4	EC and non EC	A	yes	Ia/Ib, M	H47	4
	L	T / 6	yes	A	yes	Ia/Ib	no	2
	L	R / 4	EC and non EC	A	yes	Ia/Ib, M	H47	4
13	L	C / 2	yes	B1	yes	E7, M	no	2
	L	T / 2	yes	not defined	yes	M	no	1
	L	R / 2	yes	B1	yes	M	no	1
14	R	C / 3	yes	D	yes	no	mV	1
	R	T / 4	yes	B1, D	yes	B, E1, M	mV, mV	5
	R	R / 3	yes	D	yes	no	mV	1
15	L	C / 2	yes	D	no	no	no	0
	L	T / 2	yes	B2, D	yes	no	H47, mM	2
	L	R / 2	yes	B2, D	yes	no	H47, mM	2
16	L	C / 1	yes	B2	yes	no	mM	1
	L	T / 2	yes	B2, B2	yes	no	mM, mM	2
	L	R / 3	yes	B2, B2	yes	no	mM, mM	2
17	L	C / 2	yes	not defined	no	no	no	0
	L	T / 3	yes	D, D	yes	S4	B17	2
	L	R / 3	yes	B2	yes	K	no	1
18	L	C / 2	yes	D	no	no	no	0
	L	T / 1	yes	D	no	no	no	0
	L	R / 1	yes	D	no	no	no	0
19	L	C / 2	yes	A, B1	yes	E1, M	H47	3
	L	T / 2	yes	A, B1	yes	E1, M	H47	3
	L	R / 3	yes	A, A	yes	M	H47	2
20	L	C / 4	yes	A, D	yes	E1	B17, mV	3
	L	T / 3	yes	A	no	ne	no	0
	L	R / 3	yes	A, B1	yes	E1	no	1
21	L	C / 4	yes	A	yes	E1	B17	2
	L	T / 2	yes	A	yes	E1	B17	2
	L	R / 2	yes	A	yes	E1	B17	2
22	L	C / 2	yes	A	no	ne	no	0
	L	T / 2	yes	A	no	ne	no	0
	L	R / 2	yes	A	no	ne	no	0
23	L	C / 2	yes	A, A	yes	B, Ia/Ib, M	H47, mM	6
	L	T / 2	yes	A, A	yes	B, Ia/Ib, M	H47, mM	6
	L	R / 3	yes	A, A	yes	B, Ia/Ib, M	H47, mM	6
24	L	C / 3	yes	A, A	yes	E1, K, E1, K	H47, H47	6
	L	T / 4	yes	A, A	yes	E1, K, E1, K	H47, H47	6
	L	R / 2	yes	A	yes	E1, K	H47	3
25	L	C / 3	yes	B2	no	no	no	0
	L	T / 3	yes	A	no	no	no	0
	L	R / 3	yes	B2	no	no	no	0
26	L	C / 2	yes	B2	yes	no	B17, H47	2
	L	T / 2	yes	B2	yes	no	H47, mM	2
	L	R / 2	yes	B1, B2	yes	Ia/Ib	B17, H47	4
27	L	C / 1	yes	B1	no	no	no	0
	L	T / 1	yes	B1	no	no	no	0
	L	R / 1	yes	B1	no	no	no	0
28	L	C / 2	yes (non EC)	not defined	no	no	no	0
	L	T / 2	yes (non EC)	not defined	no	no	no	0
	L	R / 3	yes	B2	yes	no	H47, mM	2
29	R	C / 3	yes	B2, D	yes	no	H47, mM	2
	R	T / 2	yes	B2, D	yes	no	H47, mM	2
	R	R / 2	yes	B2, D	yes	no	H47, mM	2
30	L	C / 1	yes	B2	no	no	no	0
	L	T / 2	yes	B2	no	no	no	0
	L	R / 1	yes	B2	no	no	no	0
Explanations:
L: left, R: right colon (localisation of cancer)
C: caecum, T: transverse colon, R: rectum
No of isolates: number of isolates
if another colour in the column present, more strains from Enterobacteriaceae family obtained on microbiological culture from one biopsy; the same colour is used for the genotype and corresponding bacteriocin

## Sheet: CRA
Adenoma	N / A adenoma	Biopsy side / No of isolates	Strain from Enterobacteriaceae	Genotype	Bacteriocin	Colicin	Microcin	Number of bacteriocins
1	N	C / 4	yes	A	yes	no	B17	1
	N	T / 4	yes	A	yes	E1	B17	2
	N	R / 2	yes	A	yes	no	B17	1
2	A	C / 3	yes	B2	yes	no	H47, mM	2
	A	T / 3	yes	B2	yes	no	H47, mM	2
	A	R / 2	yes	B2	yes	no	H47, mM	2
3	N	C / 1	yes	A	no	no	no	0
	N	T / 1	yes	A	no	no	no	0
	N	R / 1	yes	A	no	no	no	0
4	N	C / 2	yes	B1	yes	Ia	mV	2
	N	T / 1	yes (non EC)	not defined	yes	no	H47, mV	2
	N	R / 2	yes	B1	yes	Ia	mV; H47	3
5	A	C / 1	yes (non EC)	not defined	no	no	no	0
	A	T / 0	no	not defined	no	no	no	0
	A	R / 1	yes (non EC)	not defined	no	no	no	0
6	A	C / 5	yes	D	yes	no	B17	1
	A	T / 3	yes	B2	yes	no	J25, B17	2
	A	R / 3	yes	B2	yes	no	J25, B17	2
7	A	C / 1	yes	A	yes	no	H47, mM, mV	3
	A	T / 1	yes	A	yes	S4	H47, mM, mV	4
	A	R / 3	yes	A; B1	yes	no	H47, mM, mV	3
8	A	C / 4	yes	A	yes	no	mV	1
	A	T / 3	yes	A	no	no	no	0
	A	R / 3	yes	A	yes	no	mV	1
9	A	C / 4	yes (non EC)	not defined	no	no	no	0
	A	T / 4	yes (non EC)	not defined	yes	no	H47	1
	A	R / 5	yes (non EC)	not defined	yes	M	H47	2
10	A	C / 2	yes	B1, D	no	no	no	0
	A	T / 2	yes	B1, A	no	no	no	0
	A	R / 4	yes	B1, B2, D	no	no	no	0
11	N	C / 2	yes	B2, D	yes	no	H47, mM	2
	N	T / 2	yes	D	no	no	no	0
	N	R / 1	yes	D	no	no	no	0
12	A	C / 7	yes	A, B2	yes	no	mV	1
	A	T / 7	yes	A, B2	yes	no	mV	1
	A	R / 7	yes	A, B2	yes	no	mV	1
13	A	C / 1	yes	B2	yes	E1, Ia	B17	3
	A	T / 1	yes	B2	yes	E1, Ia	B17	3
	A	R / 2	yes	B2	yes	E1, Ia	B17	3
14	N	C / 3	yes	B2	no	no	no	0
	N	T / 4	yes	B2	no	no	no	0
	N	R / 4	yes	B2	no	no	no	0
15	A	C / 2	yes	not defined	no	no	no	0
	A	T / 3	yes	B1	yes	E1, Ib, M	H47	4
	A	R / 2	yes	A	yes	Ib	no	1
16	A	C / 2	yes	D	no	no	no	0
	A	T / 2	yes	D	no	no	no	0
	A	R / 3	yes	D, B2	yes	no	H47, mM	2
17	A	C / 2	yes (non EC)	not defined	no	no	no	0
	A	T / 2	yes (non EC)	not defined	no	no	no	0
	A	R / 2	yes (non EC)	not defined	no	no	no	0
18	A	C / 2	yes (non EC)	not defined	yes	D	H47	2
	A	T / 3	yes (non EC)	not defined	no	no	no	0
	A	R / 3	yes (non EC)	not defined	yes	Ia/Ib	no	2
19	A	C / 3	yes	A	yes	B, N, U	H47	4
	A	T / 2	yes	A	yes	Ia/Ib	no	2
	A	R / 2	yes	A	yes	B, N, U	H47	4
20	A	C / 1	yes	B1	no	no	no	0
	A	T / 1	yes	B1	no	no	no	0
	A	R / 1	yes	B1	no	no	no	0
21	N	C / 2	yes	A	no	no	no	0
	N	T / 2	yes	A	no	no	no	0
	N	R / 2	yes	A	no	no	no	0
22	A	C / 3	yes	B2, D	yes	no	H47	1
	A	T / 3	yes	B2	yes	no	H47	1
	A	R / 3	yes	B1, B2	yes	no	H47	1
23	A	C / 3	yes	A	no	no	no	0
	A	T / 2	yes	not defined	no	no	no	0
	A	R / 3	yes	not defined	no	no	no	0
24	A	C / 2	yes	B2, D	yes	Ia, S4	B17, mV; B17	5
	A	T / 2	yes	D	yes	no	B17	1
	A	R / 2	yes	B2, D	yes	Ia, S4	B17, mV; B17	5
25	A	C / 2	yes	A, B2	yes	E1, Ia; E1, Ia	mV, mV	6
	A	T / 2	yes	A, B2	yes	E1, B, M; E1, Ia	mV	6
	A	R / 2	yes	A, B2	yes	E1, B, M; E1, Ia	mV	6
26	A	C / 1	yes	B1	yes	Ia/Ib	no	2
	A	T / 1	yes	B1	yes	Ia/Ib	no	2
	A	R / 2	yes	A	yes	Ia/Ib	no	2
27	A	C / 3	yes	B1, B2	yes	Ia/Ib; Ia/Ib	no	4
	A	T / 3	yes	B1, B2	yes	Ia/Ib; Ia/Ib	no	4
	A	R / 3	yes	B1, B2	yes	Ia/Ib; Ia/Ib	no	4
28	A	C / 3	yes	B1, B2, D	yes	Ia; Ia	mM; mV; mV	5
	A	T / 3	yes	B1, D	yes	no	mM	1
	A	R / 3	yes	B1, D	yes	Ia	mM; mV	3
29	A	C / 2	yes	A, B2	yes	no	H47, mM	2
	A	T / 2	yes	A, B2	yes	no	H47, mM	2
	A	R / 3	yes	A, B2	yes	no	H47, mM	2
30	A	C / 2	yes	B2	yes	Ia/Ib	no	2
	A	T / 2	yes	B2	yes	Ia/Ib	no	2
	A	R / 2	yes	B2	yes	Ia/Ib	no	2
Explanations:
A: advanced colorectal adenoma; N: non-advanced colorectal adenoma
C: caecum, T: transverse colon, R: rectum
No of isolates: number of isolates
if another colour in the column present, more strains from Enterobacteriaceae family obtained on microbiological culture from one biopsy; the same colour is used for the genotype and corresponding bacteriocin

## Sheet: Controls
Controls	Biopsy side / No of isolates	Strain from Enterobacteriaceae	Genotype	Bacteriocin	Colicin	Microcin	Number of bacteriocins
1	C / 6	yes	A, A	yes	E1	H47, mM, mV	4
	T / 5	yes	A, A	yes	E1, Ia	H47, mM, mV	5
	R / 6	yes	A, A, B2	yes	E1, Ia	mM, mV; H47, mM	6
2	C / 2	yes (non EC)	not defined	no	no	no	0
	T / 3	yes (non EC)	not defined	no	no	no	0
	R / 5	yes (non EC)	not defined	no	no	no	0
3	C / 3	yes (non EC)	not defined	no	no	no	0
	T / 5	yes (non EC)	not defined	no	no	no	0
	R / 3	yes (non EC)	not defined	no	no	no	0
4	C / 1	yes	B2	yes	no	H47, mM	2
	T / 1	yes	B2	yes	no	H47, mM	2
	R / 3	yes	B2, B2	yes	no	H47, mM; C7, H47, mM	5
5	C / 4	yes	A, A, A	yes	E1, E1	H47, mV	4
	T / 3	yes	A, A, B1	yes	E1	mV	2
	R / 3	yes	A, A, B1	yes	E1	H47, mV	3
6	C / 1	yes (non EC)	not defined	no	no	no	0
	T / 1	yes (non EC)	not defined	no	no	no	0
	R / 4	yes	A	no	no	no	0
7	C / 2	yes	B2, B2	yes	B, M	H47, mM	4
	T / 2	yes	B2, B2	yes	B, M	H47, mM	4
	R / 2	yes	B2, B2	yes	B, M	H47	3
8	C / 3	yes	A	yes	E1, Ia/Ib	no	3
	T / 2	yes	not defined	no	no	no	0
	R / 2	yes	B2	yes	E1, Ia/Ib	mV	4
9	C / 2	yes	A, A	yes	S4	H47	2
	T / 2	yes	A, D	no	no	no	0
	R / 1	yes	A	yes	S4	H47, mM	3
10	C / 3	yes	B2, B2	yes	Ia/Ib	B17, H47, mV; B17, H47, mV, mM	9
	T / 2	yes (non EC)	not defined	no	no	no	0
	R / 3	yes	B1, B2	yes	no	B17, H47	2
11	C / 2	yes	A, B2	yes	B, M	H47, mM	4
	T / 2	yes	B1, B2	yes	E1; B, M	H47, mM	5
	R / 1	yes	B2	yes	B, M	H47, mM	4
12	C / 2	yes	B1	yes	Ia/Ib	mV	3
	T / 2	yes	B1	yes	Ia/Ib	mV	3
	R / 2	yes	B1	yes	Ia/Ib	mV	3
13	C / 2	yes	B1	no	no	no	0
	T / 2	yes	not defined	no	no	no	0
	R / 2	yes	A	no	no	no	0
14	C / 3	yes	B2	yes	no	mM	1
	T / 4	yes	B2, D	yes	no	mM	1
	R / 4	EC and non EC	A, B2	yes	no	mM; mM; H47, mM	4
15	C / 3	yes	A, B1	yes	Ia/Ib; E2467	mV	7
	T / 3	yes	A, B1	yes	Ia/Ib	mV	3
	R / 3	yes	B1	no	no	no	0
16	C / 2	yes (non EC)	not defined	no	no	no	0
	T / 1	yes (non EC)	not defined	no	no	no	0
	R / 2	yes (non EC)	not defined	no	no	no	0
17	C / 4	yes	B1, B2, D	yes	no	H47	1
	T / 2	yes	A, B2	yes	no	H47	1
	R / 3	yes	A, B2	yes	no	H47	1
18	C / 1	yes	B2	yes	no	H47, mM	2
	T / 1	yes	B2	yes	no	H47, mM	2
	R / 1	yes	B2	yes	no	H47, mM	2
19	C / 2	yes	D, D	yes	Ia/Ib	no	2
	T / 2	yes	D	yes	Ia/Ib	no	2
	R / 1	yes	D	no	no	no	0
20	C / 1	yes	A	no	no	no	0
	T / 2	yes	A, B2	yes	no	H47, mM	2
	R / 2	yes	A, B2	yes	no	H47, mM	2
Explanations:
C: caecum, T: transverse colon, R: rectum
No of isolates: number of isolates
if another colour in the column present, more strains from Enterobacteriaceae family obtained on microbiological culture from one biopsy; the same colour is used for the genotype and corresponding bacteriocin
